# Supplementary material for: COL6A3 Exosomes Promote Tumor Dissemination and Metastasis in Epithelial Ovarian Cancer
Source: Int J Mol Sci. 2024 Jul 25;25(15):8121. doi: 10.3390/ijms25158121 (PMC11311469; doi:10.3390/ijms25158121)
Supplement: Supplementary file 1 [file ijms-25-08121-s001.zip]

Archive with 1 entries (1 files):
- ijms-3084663-supplementary.pdf
